# Supplementary material for: Resection of Low-Grade Gliomas in the Face Area of the Primary Motor Cortex and Neurological Outcome
Source: Cancers (Basel). 2023 Jan 27;15(3):781. doi: 10.3390/cancers15030781 (PMC9913697; doi:10.3390/cancers15030781)
Supplement: Supplementary file 1 [file cancers-15-00781-s001.zip]

Archive with 1 entries (1 files):
- cancers-2076849-supplementary.pdf
